# Supplementary material for: Consecutive learning of opposing unimanual motor tasks using the right arm followed by the left arm causes intermanual interference
Source: PLoS One. 2017 May 1;12(5):e0176594. doi: 10.1371/journal.pone.0176594 (PMC5411075; doi:10.1371/journal.pone.0176594)
Supplement: S1 File — (CSV) [file pone.0176594.s001.csv]

	Group	C_A-A		T_AAA		T_ABA
PracticeBlock	Trial	Mean	StandardDeviation	Mean	StandardDeviation	Mean	StandardDeviation
Training_R	7	0.015956424	0.280039698	0.237808517	0.22567824	0.071241727	0.275527482
	16	0.126848685	0.231796659	0.171990275	0.297914182	0.260010095	0.172476506
	24	0.277400743	0.238531164	0.403127003	0.406463528	0.437170869	0.483785443
	34	0.379172549	0.147345363	0.538776696	0.433533622	0.39931662	0.212397031
	47	0.245189503	0.25877937	0.552535396	0.352199892	0.430517194	0.265138425
	61	0.496995597	0.276500756	0.479179536	0.315362576	0.444862521	0.503433963
	70	0.494844521	0.221836266	0.526218577	0.196310357	0.435977701	0.220058646
	79	0.519256574	0.233954752	0.528558778	0.173421476	0.557533811	0.338158634
	90	0.443595398	0.196042614	0.592987	0.215057722	0.541890861	0.290484413
	98	0.511181771	0.239047812	0.640665868	0.208587919	0.647603008	0.346609331
	111	0.513292951	0.170270979	0.53135942	0.31472963	0.619948174	0.248449934
	123	0.411635959	0.37153805	0.622448458	0.322506344	0.708410476	0.62279427
	132	0.632263156	0.183134512	0.653825697	0.253167833	0.677515288	0.253437003
	141	0.56048002	0.231595295	0.668780933	0.313522446	0.770823318	0.246777329
InterferenceBias_L	1	0	0	0.26736514	0.353181698	-0.203097814	0.28831349
	2	0	0	0.081244082	0.33916188	-0.157949067	0.220935954
	3	0	0	0.169978659	0.282618148	-0.029256966	0.137870378
	4	0	0	0.030865903	0.211779608	-0.073564406	0.208475056
	5	0	0	0.390645609	0.439011577	-0.201160349	0.537727377
	6	0	0	0.150982108	0.155404349	-0.17313135	0.232781202
InterferencePractice_L	7	0	0	0.19512725	0.197632409	-0.07445851	0.242114824
	16	0	0	0.308997038	0.222292288	0.044435681	0.269442902
	24	0	0	0.2715319	0.327693295	0.178360067	0.23052962
	34	0	0	0.463632338	0.383381905	0.331119419	0.234880101
	47	0	0	0.496580123	0.356456759	0.246227822	0.23474089
	61	0	0	0.438494639	0.455826059	0.526873504	0.523088961
	70	0	0	0.513000356	0.159244392	0.497139214	0.188639764
	79	0	0	0.51926087	0.19190261	0.410803505	0.23028015
	90	0	0	0.608523354	0.233568121	0.490965156	0.346635542
	98	0	0	0.653425149	0.364869797	0.512955287	0.313888213
	111	0	0	0.519438523	0.207401936	0.547846922	0.296588768
	123	0	0	0.740317504	0.354247902	0.384899478	0.426772737
	132	0	0	0.611112824	0.189458048	0.623673569	0.162993795
	141	0	0	0.623013345	0.348868241	0.605678795	0.2540781
RetentionBias_R	1	0.348674393	0.238811478	0.408584171	0.397231779	0.283048023	0.363235174
	2	0.363560351	0.140942172	0.617863242	0.547403239	0.184197044	0.248234918
	3	0.413429509	0.215527181	0.550529497	0.408202164	0.163556062	0.145935383
	4	0.475323518	0.163871696	0.517332713	0.294241665	0.265247427	0.287899203
	5	0.436132091	0.330943976	0.58561054	0.311020754	0.183945059	0.373382177
	6	0.55917905	0.368657664	0.65018751	0.29022643	0.176555941	0.151394197
RetentionPractice_R	7	0.706302311	0.277703744	0.8126357	0.307141599	0.560254003	0.275613649
	16	0.63636388	0.252731507	0.802662384	0.305212117	0.493061595	0.136699722
	24	0.75908324	0.12591859	0.592607232	0.223334459	0.584805078	0.212011253
	34	0.754733471	0.166178171	0.761668004	0.185482834	0.65071015	0.237805289
	47	0.660926204	0.095643593	0.7500767	0.266161978	0.72019707	0.220229272
	61	0.800838155	0.21180202	0.70442566	0.380587522	0.700457601	0.304594558
	70	0.854157693	0.223981042	0.751737754	0.32724994	0.813948092	0.247967943
RetentionBias_L	1	0.165390289	0.183398241	0.356720859	0.48673767	0.179165917	0.417675817
	2	0.066590056	0.133878149	0.466228384	0.190919491	0.198106023	0.182188296
	3	0.067098643	0.209406538	0.531256446	0.350498858	0.35752552	0.212333201
	4	0.033053432	0.130020092	0.471010413	0.211032017	0.312175449	0.253149047
	5	0.320378344	0.391713085	0.6235856	0.302159422	0.196615537	0.222776671
	6	0.265020416	0.27280324	0.550479207	0.3976567	0.110196307	0.315979019
RetentionPractice_L	7	0.287740363	0.285353147	0.54914283	0.274594178	0.369623033	0.194891265
	16	0.403596017	0.241974308	0.591427864	0.318059995	0.528940436	0.351650099
	24	0.382493847	0.241840763	0.635866948	0.311566324	0.565057425	0.282427631
	34	0.39060878	0.228392569	0.70281118	0.230555812	0.612863331	0.295493058
	47	0.461966312	0.19245998	0.665847314	0.217946518	0.643272872	0.258787644
	61	0.648336562	0.275869044	0.685342722	0.257501226	0.370542773	0.564052784
	70	0.535372114	0.250500287	0.748197756	0.196689621	0.720082876	0.272199476
