# Supplementary material for: Consecutive learning of opposing unimanual motor tasks using the right arm followed by the left arm causes intermanual interference
Source: PLoS One. 2017 May 1;12(5):e0176594. doi: 10.1371/journal.pone.0176594 (PMC5411075; doi:10.1371/journal.pone.0176594)
Supplement: S2 File — (CSV) [file pone.0176594.s002.csv]

	Group	C_A-A		T_AAA		T_ABA
PracticeBlock	Trial	Mean	StandardDeviation	Mean	StandardDeviation	Mean	StandardDeviation
Training_R	1	-0.018380351	0.010366356	-0.016428311	0.008225384	-0.015642082	0.008247682
	2	-0.016638351	0.005040128	-0.016404498	0.004951383	-0.015769095	0.004481209
	3	-0.015394282	0.007288272	-0.011299376	0.005911365	-0.012539905	0.006074925
	4	-0.012429231	0.004997291	-0.013709014	0.005140828	-0.013274053	0.0047465
	5	-0.007749003	0.006326439	-0.009275262	0.004593592	-0.005292245	0.003886817
	6	-0.008705102	0.003998965	-0.006299378	0.006036945	-0.006640032	0.005025481
	8	-0.01278674	0.0056906	-0.01222159	0.004075268	-0.009628862	0.008613831
	9	-0.005542608	0.00290123	-0.007878397	0.003218439	-0.005265824	0.002594656
	10	-0.007315993	0.003278886	-0.005661554	0.004343701	-0.004206662	0.002896327
	11	-0.010841088	0.013188256	-0.006946482	0.006428653	-0.010670655	0.005516443
	12	-0.010310894	0.004960869	-0.007252984	0.004096018	-0.007978828	0.004204938
	13	-0.012122398	0.004054225	-0.010113461	0.004589226	-0.011245399	0.00431928
	14	-0.006790579	0.004689516	-0.008023027	0.003968284	-0.007822896	0.004105046
	15	-0.004032112	0.002911816	-0.005945832	0.004900212	-0.003226975	0.002239923
	17	-0.00856074	0.004937722	-0.006919971	0.004263025	-0.006423835	0.005933849
	18	-0.009321184	0.006445359	-0.008797752	0.004631623	-0.005840602	0.008274698
	19	-0.005820142	0.004861666	-0.005601961	0.002831386	-0.002339275	0.006995533
	20	-0.006131107	0.002584945	-0.004420348	0.003694178	-0.00359464	0.005891218
	21	-0.008869763	0.004413283	-0.00565509	0.004396908	-0.005339784	0.004462699
	22	-0.008390833	0.00697818	-0.004965847	0.004436101	-0.006436572	0.005991747
	23	-0.012077943	0.007981779	-0.005247576	0.004450954	-0.006097894	0.005078001
	25	-0.003315297	0.002617919	-0.004607592	0.003184861	-0.003398547	0.004208843
	26	-0.004557819	0.003685235	-0.003333526	0.002955079	-0.004280717	0.003992893
	27	-0.009244377	0.005765397	-0.005707373	0.004144969	-0.004908352	0.005614754
	28	-0.009730198	0.005453191	-0.006876097	0.006708161	-0.009409801	0.006694163
	29	-0.006804431	0.004037671	-0.002851256	0.003054936	-0.006008576	0.004572535
	30	-0.006598983	0.004482004	-0.005245509	0.003918985	-0.003372458	0.005288909
	31	-0.006305543	0.004017324	-0.003154486	0.004468492	-0.005762427	0.005812662
	32	-0.007345039	0.004600396	-0.005929566	0.003487632	-0.008181903	0.007222017
	33	-0.005558875	0.003456264	-0.003414569	0.005924052	-0.007061177	0.009808631
	35	-0.003890269	0.003899473	-0.004180144	0.002128168	-0.003706812	0.007417854
	36	-0.005768794	0.003102272	-0.006425676	0.003903605	-0.004547696	0.007256774
	37	-0.005184847	0.002607735	-0.001012434	0.007662812	-0.006374443	0.013215371
	38	-0.006681958	0.003217252	-0.005658563	0.003966741	-0.005375648	0.004641071
	39	-0.007600032	0.005513173	-0.001436454	0.004219575	-0.005190929	0.005689415
	40	-0.004303386	0.004328053	-0.004690261	0.002795796	-0.004297095	0.004976106
	41	-0.003320125	0.002439111	-0.00276523	0.003577259	-0.001287896	0.004980456
	42	-0.004653195	0.002545544	-0.00400002	0.003504201	-0.001476419	0.007693236
	43	-0.004391287	0.003785545	-0.001790309	0.003141449	-0.003291789	0.007262509
	44	-0.004207765	0.005769764	-0.004055171	0.005061271	-0.002232153	0.007892542
	45	-0.000162044	0.009221886	-0.00330848	0.004111752	-0.003392786	0.008444223
	46	-0.004256858	0.002282596	-0.002912637	0.003259739	-0.001012008	0.006002846
	48	-0.005974486	0.00303313	-0.004408573	0.003600474	-0.007694744	0.006249444
	49	-0.011948503	0.007093136	-0.007681613	0.005217855	-0.013559503	0.01345494
	50	-0.004825024	0.002062701	-0.005037639	0.006465423	-0.006003537	0.006927383
	51	-0.002975957	0.002770981	-0.004702272	0.002888218	-0.002828109	0.006999488
	52	-0.005508762	0.002321937	-0.001361802	0.002711677	-0.001136295	0.004053952
	53	-0.005429655	0.004579743	-0.002922096	0.00397011	-0.004280629	0.005174206
	54	-0.003103105	0.004728792	-0.001225206	0.004061818	-0.003081532	0.006504463
	55	-0.00319824	0.002292958	-0.003408217	0.003453426	-0.005105541	0.005234985
	56	-0.005361255	0.00330459	2.75272E-05	0.003963449	-0.003913742	0.007784956
	57	-0.004391979	0.003493198	-0.001093512	0.003290387	-0.005055372	0.011733248
	58	-0.00466997	0.006634782	-0.00312645	0.005353638	-0.004803255	0.00659453
	59	-0.007197756	0.005377673	-0.003497468	0.004711221	-0.006095302	0.006325447
	60	-0.003538497	0.002971027	-0.007492622	0.006644357	-0.004571308	0.005886323
	62	-0.003092755	0.002923072	-0.001820909	0.003436006	-0.00219723	0.00264043
	63	-0.006744339	0.003556652	-0.00276769	0.005942463	-0.003428339	0.004476796
	64	-0.001760313	0.004404667	-0.001843114	0.006646305	-0.006609728	0.007406691
	65	-0.004289058	0.004227211	-0.003745987	0.003731194	-0.005067675	0.006770863
	66	-0.004463984	0.00463981	-0.00302295	0.002551103	-0.00360509	0.006943719
	67	-0.006053084	0.0047508	-0.002046998	0.003147612	-0.002750657	0.006642176
	68	-0.002382399	0.003414759	-0.005202764	0.004765103	-0.004630259	0.005151053
	69	-0.002388477	0.00267362	-0.001339515	0.004051221	-0.004126153	0.008381003
	71	0.000477461	0.01276996	-0.004363015	0.003319484	-0.004060874	0.00446055
	72	-0.003696431	0.003006392	-0.002562653	0.00255971	-0.003648787	0.004069123
	73	-0.007846205	0.00615412	-0.003988176	0.003789947	-0.00653269	0.004863139
	74	-0.006499547	0.002846139	-0.004840032	0.003486705	-0.00714025	0.007078636
	75	-0.005287221	0.004312385	-0.003339315	0.004454546	-0.004272351	0.008298748
	76	-0.005981163	0.003854564	-0.006350008	0.005211127	-0.004121228	0.0051602
	77	-0.001485013	0.003165824	-0.004221987	0.003310437	-0.002619638	0.003522398
	78	-0.00431374	0.003643608	-0.002016661	0.002369582	-0.00039742	0.005784421
	80	-0.005458221	0.008565857	-0.008732672	0.006392185	-0.006114895	0.007607916
	81	-0.006152168	0.009686903	-0.002685988	0.003518742	-0.004940967	0.004796477
	82	-0.002510337	0.003922949	-0.001848498	0.003693717	-0.001710089	0.004234588
	83	-0.004757225	0.005586966	-0.003173849	0.003306403	-0.004578104	0.004379328
	84	-0.003214197	0.005440215	-0.004010815	0.003981627	-0.003409469	0.003836386
	85	-0.006586424	0.004818163	-0.003953925	0.002924272	-0.003989325	0.003888384
	86	-0.000688956	0.00401167	-0.002408129	0.004455631	-0.004560296	0.005571421
	87	-0.002588728	0.003519891	-0.004140403	0.003559855	-0.003843713	0.004550492
	88	-0.003035972	0.00186748	-0.001090105	0.002596137	0.000218983	0.005168063
	89	-0.004707885	0.003467904	-0.002078547	0.003837018	-0.005071992	0.004929472
	91	-0.003984661	0.00338352	-0.003969476	0.00298533	-0.003125351	0.005610381
	92	-0.003916223	0.004919331	-0.000588425	0.002963001	-0.001266331	0.006550337
	93	-0.002740655	0.003566799	-0.001174001	0.003039762	-0.001056018	0.0050131
	94	-0.002650433	0.004259762	-0.005845518	0.004635642	-0.004866164	0.005699328
	95	-0.00250795	0.003818939	-0.003242543	0.004122431	-0.002285634	0.005129937
	96	-0.003126392	0.00419468	-0.003921663	0.004801139	-0.003847143	0.004544109
	97	-0.00177766	0.003922116	-0.002189715	0.003050485	-0.003016524	0.005856794
	99	-0.003607564	0.003080688	-0.001267377	0.005002467	-0.003127926	0.003411387
	100	-0.000459007	0.004377961	-0.00313717	0.002321634	-0.002410921	0.006287407
	101	-0.001443261	0.005651196	-0.000713115	0.003278432	-0.002475741	0.004590729
	102	-0.006491441	0.003997953	-0.001281137	0.002556053	-0.003121222	0.005750564
	103	-0.00301416	0.00445807	-0.000834822	0.003867458	-0.002163095	0.004669987
	104	-0.001655058	0.002650698	-0.000205244	0.004048776	-0.002822142	0.004354354
	105	-0.000359288	0.005457738	0.000669934	0.004071029	-0.001867094	0.004286162
	106	-0.002609743	0.006565996	-0.002618543	0.003534541	-0.00191606	0.005092528
	107	-0.001441446	0.002522938	-0.003665069	0.002964835	-0.001481672	0.003953485
	108	-0.003224257	0.003129297	-0.002204879	0.00374673	-0.00164645	0.003981512
	109	-0.001115008	0.00321992	-3.61796E-05	0.002933154	-0.001026509	0.00545516
	110	-0.003545504	0.00609067	-0.001994544	0.00408577	-0.002122015	0.005302424
	112	-0.004506283	0.004208005	-0.001922993	0.004081393	-0.002272409	0.004847087
	113	-0.000691068	0.007005514	-0.001928191	0.003406785	-0.000594568	0.004602836
	114	-0.00175556	0.003556985	-0.002440923	0.003238687	-0.001939512	0.003491492
	115	-0.002712017	0.005215199	-0.001128132	0.004136637	-0.002223504	0.005729881
	116	-0.003123865	0.005408608	-0.003696544	0.004797447	-0.001472069	0.005736104
	117	-0.001008445	0.003100822	-0.001951136	0.003072106	-0.001768947	0.004251946
	118	-0.001558959	0.002621378	-0.001379478	0.004263581	-0.000773766	0.004887228
	119	-0.003371945	0.004731935	-0.002239219	0.005089898	-0.002203442	0.003576389
	120	-0.002534398	0.005651455	-2.367E-06	0.004541892	-0.004251755	0.004209581
	121	-0.00274755	0.003352065	-0.001202824	0.004735409	-0.005097638	0.005015132
	122	-0.001410913	0.004778146	-0.002284565	0.003170965	-0.002852608	0.003999035
	124	-0.002521286	0.002884967	-0.002799082	0.003178424	-0.002222683	0.004413386
	125	-8.48583E-05	0.004150767	-8.25705E-05	0.004144039	-0.002285767	0.003364673
	126	-0.001918705	0.004391881	-0.001715564	0.002931245	-0.003396368	0.004383319
	127	-0.002557406	0.003225954	-0.003285499	0.003710032	-0.00212932	0.004358248
	128	-0.001156494	0.003152891	-0.000927912	0.002938646	-0.001727395	0.003226003
	129	-0.000779891	0.003451928	5.01848E-05	0.003313903	-0.001510654	0.006016857
	130	-0.00281679	0.002985345	-0.001972579	0.001292584	-0.002344329	0.005838653
	131	-0.00339449	0.005335084	-0.001176	0.005020724	-0.001184874	0.004796633
	133	-0.0011109	0.004687027	-0.002834472	0.002119832	-0.001386834	0.005164349
	134	-0.001189176	0.002190266	-0.000671826	0.002181873	-0.000692042	0.004027553
	135	-0.002441434	0.004815298	-0.001119874	0.003270757	-0.00230945	0.005284168
	136	-0.002257463	0.005068837	-0.004220059	0.004921702	-0.003222219	0.006089106
	137	-0.000312704	0.004492519	-0.001194209	0.003584279	-0.003472431	0.005028639
	138	-0.003516026	0.00396862	-0.002904557	0.003591365	-0.000835226	0.005092354
	139	-0.001527716	0.004817963	0.000263406	0.003255456	-0.002942718	0.004356831
	140	-0.001419156	0.005795638	0.001018326	0.007866434	-0.001813843	0.00526979
	142	-0.003906252	0.005180448	-0.001217448	0.003617659	-0.00178225	0.006814428
	143	-0.000163448	0.004914756	-0.003677249	0.003281766	-0.001767453	0.004461227
	144	-0.003902058	0.002222377	-0.001189196	0.004000437	-0.002917881	0.003420325
InterferencePractice_L	1	0	0	-0.011313938	0.005324632	-0.017484969	0.004270898
	2	0	0	-0.013500577	0.00745288	-0.020828024	0.006348817
	3	0	0	-0.012868597	0.004736225	-0.015182461	0.005295774
	4	0	0	-0.010730366	0.004917031	-0.015585353	0.004989803
	5	0	0	-0.002115127	0.005663247	-0.00743779	0.003806762
	6	0	0	-0.004388795	0.005245356	-0.0090241	0.006305146
	8	0	0	-0.008686211	0.005644551	-0.011569387	0.006221076
	9	0	0	-0.001973274	0.003903328	-0.008321159	0.005663192
	10	0	0	-0.004385284	0.004898966	-0.009426533	0.010213346
	11	0	0	-0.007957957	0.007121461	-0.011193223	0.006420803
	12	0	0	-0.009010372	0.005058855	-0.011276355	0.004388377
	13	0	0	-0.009911167	0.005129766	-0.0116463	0.004103102
	14	0	0	-0.003971627	0.004494497	-0.009281299	0.003379628
	15	0	0	-0.000883034	0.002785314	-0.004183181	0.003756572
	17	0	0	-0.005696334	0.004768357	-0.010349223	0.003720184
	18	0	0	-0.005519288	0.004676101	-0.009909556	0.006131329
	19	0	0	-0.002429949	0.003222403	-0.004351047	0.003721311
	20	0	0	-0.003272777	0.005427815	-0.00727462	0.009613878
	21	0	0	-0.004204564	0.003702259	-0.006928418	0.004250902
	22	0	0	-0.005322633	0.004978997	-0.007883236	0.004598364
	23	0	0	-0.006798633	0.00494397	-0.008278321	0.003730179
	25	0	0	-0.001101929	0.002803392	-0.003916939	0.00516072
	26	0	0	-0.004023966	0.004721971	-0.006008378	0.006143292
	27	0	0	-0.008667117	0.006595278	-0.009402023	0.004543622
	28	0	0	-0.005748795	0.003768508	-0.010564224	0.00419385
	29	0	0	-0.003587393	0.006252747	-0.006293882	0.004692909
	30	0	0	-0.004822834	0.005622541	-0.006446443	0.00433848
	31	0	0	-0.007152701	0.006272492	-0.006721054	0.007074552
	32	0	0	-0.006501615	0.006788677	-0.006299647	0.005216903
	33	0	0	-0.002151007	0.005562591	-0.00616972	0.004983603
	35	0	0	-0.000185903	0.003535327	-0.003178893	0.003346895
	36	0	0	-0.002905397	0.006181222	-0.007599092	0.009645582
	37	0	0	-0.002891777	0.006602474	-0.006084291	0.00695919
	38	0	0	-0.004310046	0.004581137	-0.006660221	0.003396823
	39	0	0	-0.008202118	0.005295672	-0.007937726	0.004989385
	40	0	0	-0.006391681	0.005645038	-0.009504975	0.007418447
	41	0	0	-0.000939014	0.003815055	-0.003476	0.005512685
	42	0	0	-0.003172919	0.005596039	-0.004707486	0.004146808
	43	0	0	-0.001217679	0.00387601	-0.005965985	0.004952027
	44	0	0	-0.0025668	0.006205171	-0.006418646	0.005457475
	45	0	0	-0.003101324	0.007357733	-0.003192797	0.005359973
	46	0	0	-0.002599502	0.005774209	-0.004624754	0.006287958
	48	0	0	-0.004611768	0.003862408	-0.007544942	0.003729846
	49	0	0	-0.007559765	0.006841582	-0.010093295	0.005962049
	50	0	0	-0.004463693	0.005824666	-0.007226469	0.005721915
	51	0	0	0.000863759	0.002574867	-0.001952953	0.004264318
	52	0	0	-0.003016437	0.004148837	-0.003626565	0.004090597
	53	0	0	-0.003201212	0.00680047	-0.006160986	0.005117306
	54	0	0	-0.004840626	0.005238512	-0.005910841	0.003524605
	55	0	0	-0.000478946	0.003487959	-0.002574195	0.006459976
	56	0	0	-0.002809352	0.005876018	-0.008755836	0.012138221
	57	0	0	0.000526832	0.005917103	-0.005107989	0.004977172
	58	0	0	-0.003394579	0.002348427	-0.005916895	0.004830007
	59	0	0	-0.005901501	0.005669872	-0.004205425	0.005045433
	60	0	0	-0.004978416	0.007116278	-0.007687733	0.007620761
	62	0	0	-0.00364269	0.004858084	-0.002850868	0.004318097
	63	0	0	-0.005187937	0.004369943	-0.006168692	0.007454746
	64	0	0	-0.005600962	0.006197954	-0.00626471	0.00709646
	65	0	0	-0.002253912	0.006868177	-0.004718532	0.003805593
	66	0	0	-0.002273869	0.003997492	-0.003511764	0.004104753
	67	0	0	-0.003889056	0.004588057	-0.006168173	0.005764866
	68	0	0	-0.004324814	0.010063827	-0.006554865	0.004389244
	69	0	0	-0.000571198	0.005941739	-0.002620748	0.006957665
	71	0	0	-0.001621561	0.002856099	-0.001316312	0.004821317
	72	0	0	-0.002787526	0.004674911	-0.00471841	0.004436226
	73	0	0	-0.003623915	0.004285053	-0.008334215	0.003180978
	74	0	0	-0.004807401	0.003948464	-0.00478973	0.003255081
	75	0	0	-0.004823268	0.003860871	-0.007593545	0.006013945
	76	0	0	-0.004783973	0.004494528	-0.006251301	0.006789887
	77	0	0	-0.001549384	0.003916813	-0.002382847	0.003885029
	78	0	0	-0.001856605	0.007076882	-0.002823798	0.005332651
	80	0	0	-0.005172915	0.003467463	-0.004707705	0.004219425
	81	0	0	-0.00207941	0.003448742	-0.00208881	0.005726582
	82	0	0	-0.002296833	0.005619767	-0.003689948	0.004985934
	83	0	0	-0.005282145	0.004505136	-0.004446051	0.0067143
	84	0	0	-0.003014024	0.005891758	-0.006393487	0.008056025
	85	0	0	-0.004913968	0.00465348	-0.006421782	0.004463752
	86	0	0	-0.002829282	0.005169827	-0.004958742	0.007610041
	87	0	0	-0.000645873	0.004406213	-0.001436962	0.00439665
	88	0	0	-0.001680652	0.003713496	-0.004617025	0.005555596
	89	0	0	-0.003338348	0.006128346	-0.006278345	0.01018429
	91	0	0	-0.000365356	0.003213834	-0.002579429	0.004476359
	92	0	0	-0.001994748	0.003899721	-0.00144114	0.004357173
	93	0	0	-0.001640025	0.005564392	-0.002664779	0.006493459
	94	0	0	-0.005348588	0.004169707	-0.007783142	0.005418484
	95	0	0	-0.003637733	0.005007542	-0.00452568	0.005459578
	96	0	0	-0.005768182	0.003045182	-0.004625586	0.005659648
	97	0	0	0.001926285	0.002336501	-0.003034115	0.006304787
	99	0	0	-0.002272159	0.004761457	-0.004206802	0.007620798
	100	0	0	-0.003286628	0.004272963	-0.005711158	0.005624569
	101	0	0	-0.002414688	0.005675483	-0.005070502	0.00779004
	102	0	0	-0.003613915	0.004227455	-0.003380395	0.004715182
	103	0	0	-0.002631016	0.006378864	-0.003637002	0.006389531
	104	0	0	-0.000317971	0.006932818	-0.003548086	0.004067842
	105	0	0	-0.001601131	0.004773829	-0.003004305	0.005413363
	106	0	0	-0.001885738	0.005241464	-0.004718076	0.00637302
	107	0	0	-0.000238837	0.002733503	-0.001911286	0.005600492
	108	0	0	-0.001761156	0.004695834	-0.00411709	0.005000713
	109	0	0	-0.001165175	0.004241371	-0.002917873	0.007408142
	110	0	0	-0.00311224	0.004397674	-0.002992651	0.006250661
	112	0	0	-0.003632987	0.006646513	-0.004375934	0.005733382
	113	0	0	0.00021864	0.00230168	-0.001440293	0.004777003
	114	0	0	-0.003534386	0.004594971	-0.003008764	0.004503582
	115	0	0	-0.000924592	0.006590953	-0.001133533	0.006724658
	116	0	0	-0.001668882	0.003529424	-0.004185853	0.005627526
	117	0	0	0.000099164	0.004667259	-0.00097084	0.005992641
	118	0	0	-7.28046E-05	0.004938287	-0.000776523	0.005611703
	119	0	0	-0.003505979	0.005116742	-0.005111182	0.005575583
	120	0	0	-0.002319131	0.003434293	-0.002004271	0.006399835
	121	0	0	-0.006264694	0.004315156	-0.006531277	0.005506644
	122	0	0	-0.00144701	0.005255788	-0.002801158	0.008876718
	124	0	0	-0.001230852	0.004942859	-0.001971173	0.003714726
	125	0	0	-0.000390058	0.004741621	-0.00423927	0.004896016
	126	0	0	-0.001547608	0.00487704	-0.004564078	0.005735966
	127	0	0	-0.000336748	0.003618623	-0.002738489	0.004861679
	128	0	0	-0.001678957	0.005632167	-0.002595563	0.006306987
	129	0	0	0.001025475	0.00549028	-0.00323716	0.005646265
	130	0	0	-0.001612291	0.003270702	-0.002238017	0.00435572
	131	0	0	-0.001318659	0.004579666	-0.004138552	0.006860413
	133	0	0	0.00021013	0.003730986	-0.001943372	0.003441811
	134	0	0	-0.000155513	0.005244939	-0.004646816	0.003774734
	135	0	0	-0.004134786	0.00489855	-0.004557524	0.006539235
	136	0	0	-0.003660776	0.007260732	-0.007058803	0.013718557
	137	0	0	-0.001848693	0.004354089	-0.003388222	0.005909142
	138	0	0	-0.002340582	0.004355961	-0.00347858	0.00440811
	139	0	0	-0.002063354	0.003302269	-0.002434479	0.005737628
	140	0	0	-0.000894222	0.005468368	-0.007638733	0.009453666
	142	0	0	-0.001490976	0.005067672	-0.002167088	0.004959905
	143	0	0	-0.000128567	0.002536615	-0.003810232	0.005250132
	144	0	0	-0.001396616	0.003635213	-0.002389267	0.003901152
RetentionPractice_R	1	-0.005004839	0.005835214	-0.002429128	0.008155332	-0.008428426	0.005475622
	2	-0.004874243	0.005459065	-0.006385059	0.005150003	-0.009630577	0.006364409
	3	-0.004311204	0.004789377	-0.00252749	0.005463351	-0.005473773	0.005283597
	4	-0.003196227	0.006978841	-0.004090122	0.005082712	-0.00695611	0.005841062
	5	-0.000511272	0.004505691	-0.002296251	0.00471867	-0.005178037	0.004456634
	6	-0.002048443	0.002880923	-0.002137638	0.003897084	-0.005120767	0.003072279
	8	-0.002478727	0.006136663	-0.001098197	0.003859443	-0.002550296	0.006175892
	9	-0.002241535	0.002733538	-0.002119361	0.003837897	-0.004766763	0.004897056
	10	-0.002370168	0.001984193	-0.000707356	0.003971	-0.003118879	0.004961893
	11	-0.001965525	0.005199988	-0.002696674	0.007271671	-0.003154209	0.004700476
	12	0.000729405	0.004076915	0.000606157	0.005316016	-0.006085312	0.007126012
	13	-0.000559679	0.004920528	-0.001113713	0.006145572	-0.005445711	0.006125226
	14	0.001637675	0.004017475	-0.001716601	0.005458738	-0.002775605	0.004377638
	15	-4.97041E-05	0.004257335	-0.001440346	0.004933725	-0.001236174	0.004293671
	17	0.000166511	0.005618287	0.000576999	0.006951859	-0.002574285	0.006473605
	18	-3.26541E-05	0.004644163	-0.001665037	0.006517411	-0.003618889	0.005813196
	19	-0.002437954	0.009685386	-0.000362347	0.003079868	-0.003212284	0.008002073
	20	-0.001498151	0.00255373	-0.001725237	0.004218737	-0.003837548	0.007645098
	21	0.001067038	0.004066705	0.00118071	0.005532479	-0.001398686	0.00520677
	22	0.000731808	0.003710595	-0.001988982	0.004119313	-0.001121453	0.005343893
	23	-0.001109908	0.004913246	5.35375E-06	0.0039972	-0.00084309	0.005691605
	25	-0.000211977	0.002739085	-0.002381218	0.003224093	-0.001268821	0.004647538
	26	-0.001731368	0.003216448	-0.000264635	0.003123117	-0.002176357	0.002476696
	27	0.001266945	0.006726143	0.000896467	0.004878736	-0.001430073	0.004377084
	28	-0.000919228	0.004166596	-0.0041737	0.007025059	-0.002637072	0.006258476
	29	-0.001320022	0.005213305	0.000648537	0.005702047	-0.00284504	0.007967122
	30	-0.001210029	0.003777163	0.003040384	0.002589009	-0.000831299	0.003193515
	31	-0.001163935	0.004922958	0.001309145	0.004048237	-0.001580712	0.006153731
	32	0.000640008	0.004873176	-0.00126938	0.005287677	-0.001496084	0.005701172
	33	-0.0005683	0.004590526	0.002200482	0.005862633	-0.002254619	0.00896466
	35	-0.000483797	0.003171446	-0.00195662	0.003265609	-0.002231973	0.0067792
	36	-0.001449125	0.003630158	-0.001397653	0.004727664	-0.002516248	0.003604977
	37	0.001240395	0.003088735	0.001515851	0.003811616	-0.002182151	0.004930902
	38	-0.002007278	0.005376889	-0.001232471	0.003183789	-0.001961804	0.003311122
	39	0.000515534	0.00392473	1.76926E-05	0.003343469	-0.000190487	0.003991128
	40	0.000226696	0.004316814	-0.002152747	0.00831513	-0.002341663	0.004590514
	41	-1.45328E-05	0.003679395	-0.002564539	0.003292388	-0.000364208	0.003116397
	42	-0.001546209	0.002352452	2.03909E-05	0.003707351	0.000218043	0.002929786
	43	0.001879044	0.003660465	0.002539582	0.004124207	-0.000843416	0.006031948
	44	-0.000547925	0.004503268	5.77454E-05	0.004185427	-0.000810306	0.003696515
	45	-0.001888479	0.003833436	-0.002274897	0.003621312	-0.002212487	0.005144105
	46	-0.000120152	0.002228527	0.000529652	0.004345374	-0.001747863	0.003753427
	48	0.00045399	0.004257748	-0.000536497	0.007033369	-0.003377037	0.00550823
	49	-0.002391239	0.004576159	-0.000986312	0.005297471	-0.003777185	0.003357436
	50	0.001322064	0.003759869	-0.000987044	0.006046467	-0.001438524	0.006031642
	51	-0.001294448	0.004410802	-0.000583611	0.002657014	-0.000400757	0.003940766
	52	0.000495494	0.002698267	-0.000830967	0.003705595	-0.000400695	0.003945412
	53	0.00045302	0.003984203	0.001666268	0.006069833	8.57306E-05	0.005106831
	54	0.000852654	0.004839505	0.000881255	0.003990854	-0.001887732	0.004702064
	55	-0.000214306	0.002859664	-0.001780906	0.00361757	-0.000893802	0.003524951
	56	-0.001165136	0.001884513	0.000663364	0.002502345	-0.001770549	0.003775747
	57	0.002862982	0.004390951	0.00098446	0.006291513	-0.000362652	0.003515661
	58	0.000218223	0.004265822	0.001286151	0.004191099	-0.001061126	0.005191291
	59	-0.002839561	0.004682183	-0.001133298	0.004283121	-0.001732998	0.004165693
	60	0.001465798	0.004746712	-0.001378284	0.004850726	-0.00158458	0.005995298
	62	-0.001482965	0.003818923	0.000253161	0.002487925	-0.001403692	0.002765338
	63	0.00093895	0.004325675	0.000299717	0.004562603	0.000190414	0.00373498
	64	0.000894881	0.003557342	-0.000270216	0.004900759	-0.002585932	0.006381279
	65	0.001036983	0.006101192	0.000469154	0.002517091	-0.000727577	0.004245022
	66	-0.001109632	0.003098408	0.000378074	0.004080771	-0.000551157	0.004204455
	67	0.000569185	0.004412316	0.001297967	0.003918847	-0.000327086	0.005486253
	68	0.000479987	0.003143278	-0.001173055	0.00225657	-0.001843561	0.005123047
	69	0.000764214	0.004508483	0.000384424	0.00342307	-0.001347191	0.006572323
	71	-0.001059741	0.0036396	-0.002319276	0.003736248	-0.001296571	0.005435446
	72	-0.000699961	0.002293461	0.000533317	0.003222036	-0.001569535	0.003065839
RetentionPractice_L	1	-0.012253406	0.005847034	-0.00219577	0.003386462	-0.008941004	0.005003487
	2	-0.017311215	0.005778025	-0.006872636	0.004891457	-0.007852329	0.004470853
	3	-0.012893759	0.006949192	-0.002726199	0.00579789	-0.005351509	0.005024786
	4	-0.014193411	0.005151615	-0.004140015	0.00559194	-0.007327982	0.005313285
	5	-0.005094916	0.005410116	-0.000347913	0.004030467	-0.003670985	0.004030512
	6	-0.004229899	0.004098301	-0.002132228	0.003747022	-0.005355873	0.00518083
	8	-0.011071062	0.007302385	-0.0021749	0.004368775	-0.003731433	0.004857282
	9	-0.006114445	0.006504912	-0.00154575	0.005051168	-0.004158782	0.005264224
	10	-0.003189087	0.004306771	-0.001613385	0.002933054	-0.003283806	0.003992938
	11	-0.008876902	0.004490774	-0.003642407	0.004983319	-0.004908661	0.00598823
	12	-0.011070497	0.003925229	-0.003557934	0.003587735	-0.002101377	0.005359738
	13	-0.009822262	0.005345876	-0.003190925	0.00552089	-0.007929981	0.006340847
	14	-0.011403752	0.007067041	-0.000984056	0.004998025	-0.002040569	0.004439173
	15	-0.003873733	0.00307921	0.001466752	0.004875408	-0.002296127	0.004944059
	17	-0.006669	0.004801741	-0.001078371	0.007903327	-0.003106482	0.005661554
	18	-0.008601412	0.004356038	-0.000326116	0.00537708	-0.002280865	0.00399019
	19	-0.003664799	0.003058799	0.001274094	0.003255852	-0.002693637	0.004473094
	20	-0.002559898	0.004940746	-0.000829439	0.00515175	-0.002384176	0.005096027
	21	-0.003982432	0.005650704	0.000233609	0.003897341	-0.003574124	0.005421949
	22	-0.006116177	0.004156172	-0.000537214	0.0028353	-0.003336356	0.002817215
	23	-0.004942069	0.00466193	-0.003117568	0.007372966	-0.00095009	0.00755011
	25	-0.003683304	0.003585776	1.57929E-05	0.003922462	-0.001116897	0.003293693
	26	-0.003171362	0.002749299	-0.001114984	0.005018118	-0.001954487	0.003501969
	27	-0.004377762	0.003725934	-0.004438143	0.006606696	-0.005162367	0.009783885
	28	-0.008202136	0.005109406	-0.002678889	0.005743175	-0.004213472	0.006421514
	29	-0.003537433	0.00610077	0.000153952	0.00676194	-0.001816336	0.005582536
	30	-0.005196571	0.006309922	-0.000820231	0.004919751	-0.002667094	0.005494745
	31	-0.003826496	0.004555285	-0.001103539	0.006914251	-0.001571923	0.005776084
	32	-0.007288921	0.004379541	-0.002067582	0.00697058	-8.05333E-06	0.005259853
	33	-0.003673587	0.00516446	-0.000895001	0.005783484	0.00044971	0.008173143
	35	-0.003484425	0.004460464	0.001407851	0.003501358	-0.001268263	0.004828859
	36	-0.001787554	0.004598251	-0.002019617	0.004330059	-0.002235434	0.005046694
	37	-0.000721535	0.004230392	0.000678123	0.004395302	-0.000376697	0.00636027
	38	-0.004579698	0.00347597	-0.00094888	0.002701445	-0.004076382	0.003456478
	39	-0.002142403	0.005373706	-0.002906918	0.005204906	-0.000263935	0.004584618
	40	-0.009439459	0.004243389	-0.00129182	0.004465643	0.000328685	0.004534169
	41	-0.001544106	0.002252827	0.000994095	0.002904698	-0.000991142	0.00549619
	42	-0.002079357	0.003725102	-0.001712561	0.004735189	-0.001341031	0.005510664
	43	-0.002079133	0.005493954	0.00051387	0.004542965	-0.002153523	0.006136673
	44	-0.004133456	0.00410373	-0.000238472	0.004063669	-0.001622803	0.004814319
	45	-0.003620092	0.004105788	0.000799348	0.002999219	-0.002564989	0.004324043
	46	-0.000660241	0.004877974	-0.001722662	0.004556407	-0.00206928	0.005360892
	48	-0.007555118	0.006469302	-0.001347925	0.004772634	-0.003977633	0.006148596
	49	-0.004529548	0.004566621	-0.004037084	0.005436635	-0.005626618	0.006805515
	50	-0.004232577	0.005741246	-0.000414384	0.003632756	0.000496382	0.004574711
	51	-0.002383204	0.003013892	0.000509779	0.004213524	-0.000915657	0.004542373
	52	-0.000668512	0.003880787	-0.001015555	0.005479271	-0.002163798	0.004762184
	53	-0.000502639	0.004917504	0.001007766	0.005763262	-0.000916647	0.00786625
	54	-0.005165577	0.008032504	-0.002614105	0.003927873	-0.001781183	0.003626258
	55	-0.003153364	0.00315681	0.000468924	0.004255326	-0.001137623	0.004144942
	56	-0.002201036	0.00524228	-0.001508506	0.002897681	-0.001733485	0.004393499
	57	-0.003047124	0.007542257	0.001573765	0.005389975	-0.000308893	0.005400491
	58	-0.002896039	0.004610751	0.000981238	0.005396421	-0.002955682	0.003493844
	59	-0.002733451	0.005414478	-0.001493476	0.004191127	-0.003273661	0.005712058
	60	-0.005275322	0.005475315	-0.000302573	0.005571798	-2.49936E-05	0.006432785
	62	-0.001458133	0.004863183	-0.000659868	0.003094137	-0.00137454	0.005445769
	63	-0.001720635	0.006864161	-0.001254414	0.006358272	-0.001012601	0.006986506
	64	-0.005103662	0.006794161	0.001378066	0.004743736	-0.001000722	0.004375297
	65	-0.00074156	0.006149057	-0.000153734	0.005160114	7.37612E-05	0.006233447
	66	-0.001766182	0.00635248	-0.000868693	0.004450663	-0.001916885	0.004879111
	67	-0.001768706	0.007439963	-0.000382624	0.003162131	-0.000364381	0.003855854
	68	-0.004007235	0.00453742	0.000115958	0.004535257	-0.000572928	0.005396527
	69	-0.000469661	0.007251017	0.00069462	0.0041016	0.000381175	0.006400658
	71	-0.002250315	0.002284147	0.001697493	0.003294789	-0.000449527	0.00367837
	72	-0.002783234	0.004581893	-0.001273613	0.004834056	-0.000869979	0.005779899
